# Supplementary material for: A Uni-Micelle Approach for the Controlled Synthesis of Monodisperse Gold Nanocrystals
Source: Nanomaterials (Basel). 2024 May 21;14(11):900. doi: 10.3390/nano14110900 (PMC11173505; doi:10.3390/nano14110900)
Supplement: Supplementary file 1 [file nanomaterials-14-00900-s001.zip]

Archive with 1 entries (1 files):
- nanomaterials-3012407-supplementary.pdf
